# Supplementary material for: bHLH003, bHLH013 and bHLH017 Are New Targets of JAZ Repressors Negatively Regulating JA Responses
Source: PLoS One. 2014 Jan 23;9(1):e86182. doi: 10.1371/journal.pone.0086182 (PMC3900477; doi:10.1371/journal.pone.0086182)
Supplement: Table S2 — Protein Identification details obtained with the 4800 MALDI TOF/TOF Proteomics analyzer (AB SCIEX) and the GPS explorer v3.6 (AB SCIEX) software package combined with search engine Mascot version 2.2 (Matrix Science) and database TAIR. Column headers for Protein and Peptide data are explained below. (XLSX) [file pone.0086182.s005.xlsx]

## Sheet: MS suppl data
	Prey				PMF data					MSMS data
			# Found/	Database	Protein		RMS error	Sequence	Unique	Total	Peptide									Variable
Bait	Prey Locus	Prey Name	# exp	version	Score	Expect	(ppm)	coverage %	Peptides	Ion Score	Number	Observed	Mr(Exp)	Mr(Calc)	Delta	Miss	Ions Score	Expect	Peptide	Modification
bHLH003	AT1G01260	bHLH013	4/4	TAIR10	218	5.6e-18	4	29	10	158.307	1	1203.66	1202.65	1202.64	0.0117	0	35.69	0.0075	K.FLPLQQSSQR.L
											2	1289.63	1288.62	1288.63	-0.003	1	32.63	0.013	K.RLDAYPNNGNR.F
											3	1380.67	1379.66	1379.66	0.0028	0	18.91	0.3	R.INCPLESHPASR.I
											4	1831.94	1830.93	1830.93	0.0013	0	51.83	0.00014	R.LLPPAQMQIDFSAASSR.A
											5	2131.97	2130.97	2130.96	0.0016	0	20.93	0.097	K.LHDLFGGSEEENCALGLDR.V
bHLH003	AT4G16430	bHLH003	4/4	TAIR10	994	1.4e-95	5	50	17	852.64	1	1026.61	1025.6	1025.6	0.0032	0	66.97	2e-06	R.QLSLGGAKPR.S
											2	1123.48	1122.48	1122.47	0.0037	0	62.38	5.4e-06	K.FWENQEDR.A
											3	1241.61	1240.61	1240.61	-0.0015	0	95.93	5.5e-09	K.SVFGGSDFVQAK.E
											4	1511.73	1510.72	1510.72	0.0032	0	102.35	1.3e-09	K.LHLSFVGSDEDHR.L
											5	1610.85	1609.85	1609.84	0.005	0	112.31	1.3e-10	K.LVSPPSDSNLQQGLR.H
											6	1639.82	1638.82	1638.81	0.0048	1	119.74	2.5e-11	R.KLHLSFVGSDEDHR.L
											7	1769.89	1768.89	1768.89	-0.0043	0	29.76	0.022	K.ASLLADAITYITDMQK.K	Oxidation (M)
											8	2316.26	2315.25	2315.25	0.004	0	168.81	1.3e-16	R.SAGFQTVLSVPVNSGVVELGSLR.H
											9	2892.4	2891.4	2891.4	0.0008	0	94.39	4.9e-09	K.YGPAGTYVSGKPLWAADLPSCLSYYR.V
bHLH013	AT1G01260	bHLH013	4/4	TAIR10	1100	3.5e-106	4	48	17	953.857	1	1203.66	1202.65	1202.64	0.0091	0	43.75	0.0012	K.FLPLQQSSQR.L
											2	1289.63	1288.62	1288.63	-0.0034	1	68.81	3.1e-06	K.RLDAYPNNGNR.F
											3	1641.72	1640.71	1640.71	0.0007	0	89.8	7.9e-09	K.AGDLVLCWGDGYCR.E
											4	1800.95	1799.94	1799.94	-0.0019	0	97.5	3.2e-09	K.ASLLGDAVSYINELHAK.L
											5	1831.94	1830.93	1830.93	0.0003	0	89.66	2.3e-08	R.LLPPAQMQIDFSAASSR.A
											6	1847.92	1846.92	1846.92	-0.0072	0	55.56	6.3e-05	R.LLPPAQMQIDFSAASSR.A	Oxidation (M)
											7	1871.02	1870.01	1870.02	-0.0112	1	96.79	2.5e-09	R.LVWNEDDKAIVASLLGK.R
											8	1995.91	1994.9	1994.9	0.001	1	93.31	5.8e-09	K.AGDLVLCWGDGYCREPK.E
											9	2131.97	2130.97	2130.96	0.0023	0	132.74	6.3e-13	K.LHDLFGGSEEENCALGLDR.V
											10	2187.01	2186	2186.01	-0.0037	0	25.45	0.035	R.VTDTEMFLLSSMYFSFPR.G	Oxidation (M)
											11	2236.12	2235.11	2235.12	-0.0033	1	85.34	5.4e-08	K.EVPSTDEFKFLPLQQSSQR.L
											12	2863.41	2862.4	2862.39	0.0126	0	115.71	3.4e-11	R.LGYSSNPPISLDSDINVQTSGEDVTVR.I
											13	3474.66	3473.66	3473.63	0.024	0	16.68	0.22	K.DLHNSGFLQHHQHHQQQQQQPPQQQQHR.Q
bHLH013	AT4G16430	bHLH003	4/4	TAIR10	987	7.1e-95	6	45	16	852.61	1	1026.61	1025.6	1025.6	0.0023	0	67.83	1.6e-06	R.QLSLGGAKPR.S
											2	1123.48	1122.47	1122.47	-0.0004	0	68.08	1.3e-06	K.FWENQEDR.A
											3	1241.61	1240.6	1240.61	-0.0057	0	93.63	9.8e-09	K.SVFGGSDFVQAK.E
											4	1511.72	1510.72	1510.72	-0.001	0	118.28	3.2e-11	K.LHLSFVGSDEDHR.L
											5	1610.85	1609.84	1609.84	0.0014	0	117.1	4.3e-11	K.LVSPPSDSNLQQGLR.H
											6	1639.82	1638.81	1638.81	-0.0001	1	124.63	8.4e-12	R.KLHLSFVGSDEDHR.L
											7	1769.89	1768.88	1768.89	-0.0129	0	21	0.17	K.ASLLADAITYITDMQK.K	Oxidation (M)
											8	1933.96	1932.95	1932.93	0.0218	1	43.25	0.0011	R.RESNQITPAEVDYQQR.H
											9	2316.26	2315.25	2315.25	0.0057	0	140.3	8.9e-14	R.SAGFQTVLSVPVNSGVVELGSLR.H
											10	2892.41	2891.4	2891.4	0.0038	0	58.51	1.9e-05	K.YGPAGTYVSGKPLWAADLPSCLSYYR.V
bHLH017	AT1G74950	JAZ2	2/6	TAIR9	183	1.7e-14	4	42	6	133.17	1	1211.59	1210.58	1210.58	0.0031	0	25.68	0.059	R.KPSFSQTCTR.L
											2	1937.01	1936	1936.01	-0.0048	0	107.49	3.3e-10	K.SVKPESQSAPLTIFYGGR.V
bHLH017	AT2G46510	bHLH017	6/6	TAIR9	1440	3.3e-140	4	50	23	1216.97	1	951.506	950.498	950.501	-0.0024	0	68.52	3.9e-06	K.SVQALFMR.R
											2	967.501	966.494	966.496	-0.0018	0	26.26	0.058	K.SVQALFMR.R	Oxidation (M)
											3	1123.55	1122.55	1122.55	-0.0007	0	62.39	1.3e-05	K.GPTFGYTPQR.D
											4	1250.69	1249.69	1249.69	-0.0042	0	109.25	2.1e-10	K.ASLLGDAISYIK.E
											5	1278.68	1277.67	1277.67	-0.0019	0	83.81	1.2e-07	R.VISPLDSHPASR.I
											6	1503.76	1502.75	1502.75	-0.0008	0	112.62	1.3e-10	K.LFGQDLSGAHAYPK.K
											7	1584.71	1583.7	1583.7	-0.0003	0	93.42	5e-09	R.FTPQSWEGYNNNK.G
											8	1757.82	1756.82	1756.82	0.0007	0	90.91	1.3e-08	R.LFGGSDEDNYALSLEK.V
											9	1810.04	1809.04	1809.04	0.001	0	143.91	2e-14	K.RPVSLLAGAGIVSVVDEK.R
											10	2084.92	2083.91	2083.91	0.0032	0	148.66	9.3e-15	K.HVWLSDAVNSESDYCFR.S
											11	2221.9	2220.89	2220.88	0.0047	0	117.59	3e-12	R.SYNFNNMGAEEETWQDMR.K
											12	2237.89	2236.88	2236.88	0.0017	0	87.51	3e-09	R.SYNFNNMGAEEETWQDMR.K	Oxidation (M)
											13	2482.18	2481.17	2481.16	0.01	0	185.89	3.8e-18	K.TQIEFAGSSVAASSNPSTNTQQEK.S
bHLH017	AT3G17860	JAZ3	2/6	TAIR9	98.8	4.4e-06	5	7	3	86.06	1	1191.65	1190.64	1190.64	0.0008	1	86.06	6.1e-08	R.KAPYSSVQGVR.M
bHLH017	AT3G43440	JAZ11	2/6	TAIR9	249	4.2e-21	7	22	3	230.7	1	1168.64	1167.63	1167.64	-0.001	0	78.99	2.1e-07	K.NVTGINPALNR.A
											2	2039.97	2038.96	2038.96	0.002	0	151.71	1.2e-14	R.STEPDASTQLTIIFGGSCR.V
bHLH017	AT4G16430	bHLH003	5/6	TAIR9	549	4.2e-51	5	28	10	489.32	1	1123.48	1122.48	1122.47	0.0033	0	38.88	0.0012	K.FWENQEDR.A
											2	1241.62	1240.61	1240.61	-0.0003	0	96.76	4.3e-09	K.SVFGGSDFVQAK.E
											3	1511.72	1510.72	1510.72	0.0001	0	88.74	2.7e-08	K.LHLSFVGSDEDHR.L
											4	1610.85	1609.85	1609.84	0.0037	0	97.96	3.3e-09	K.LVSPPSDSNLQQGLR.H
											5	2316.25	2315.24	2315.25	-0.0048	0	166.98	2e-16	R.SAGFQTVLSVPVNSGVVELGSLR.H
bHLH017	AT4G28910	NINJA	1/6	TAIR9	129	4.2e-09	11	17	4	111.15	1	1618.83	1617.82	1617.81	0.0066	0	111.15	1.7e-10	K.DGSGGIVALSQSPFAGR.V
bHLH017	AT5G20900	JAZ12	1/6	TAIR9	299	4.2e-26	4	36	5	261.53	1	1196.6	1195.59	1195.59	0.0015	1	69.39	2.6e-06	K.NPYPTSDFKK.T
											2	1529.78	1528.77	1528.78	-0.0125	0	65.94	6.3e-06	K.NSTSISPVSSPALNR.A
											3	2864.41	2863.4	2863.4	0.0024	0	126.2	2.8e-12	R.APSFSSTSNVASPAAQPFPIQPISFCR.S
Supplemental Table S2 : Protein Identification details obtained with the 4800 MALDI TOF/TOF Proteomics analyzer (AB SCIEX) and the GPS explorer v3.6 (AB SCIEX) software package combined with search engine Mascot version 2.2 (Matrix Science) and database TAIR. Column headers for Protein and Peptide data are explained below.
Protein score: The score calculated by the Mascot search engine for each protein. This score is based on the probability that peptide mass matches are non-random events. If the Protein Score is equal to or greater than the Mascot® Significance Level calculated for the database search, the protein match is considered to be statistically non-random at the 95% confidence interval. Protein score = -1…
